# Supplementary material for: Segmenting OCT for detecting drug efficacy in CRAO
Source: PLoS One. 2020 Dec 11;15(12):e0242920. doi: 10.1371/journal.pone.0242920 (PMC7732080; doi:10.1371/journal.pone.0242920)
Supplement: S1 Data — (XLSX) [file pone.0242920.s001.xlsx]

## Sheet: Sheet1
			S1 Non-affected eyes				Raw data Fig. 1
					Patient	WHOLE RETINA	INNER LAYERS	RNFL	GCL	IPL	INL	CMT	OPL	ONL	OUTER LAYERS	RPE
					pt41	314.8	240.3	20.5	45.3	38.5	40	291	31.3	64.8	74.8	12.3
					pt53	316.5	239.3	20.5	39.8	34.5	37	257	33.5	73.8	77.3	12
					pt57	329.8	253.5	30.5	43.8	34	41.5	285	38.3	66.3	76.3	13
					pt80	342.8	263.3	20.8	45	35.5	42.5	287	36.3	83.8	79.3	15.3
					pt90	339	260.3	22.8	48.3	41	42	284	31.5	74	78.3	13.8
					pt103	319.5	241.8	21.5	46.3	39.3	35.3	251	28.5	71.3	78	14.8
					pt106	317	242	20.8	42	36.5	39.5	243	30.5	72.3	75	12.8
					pt149	334.5	250.8	21.8	50.3	42.5	38.8	263	32.8	64	84.3	16
					pt151	322.8	243.8	22.3	48.8	41.3	39.8	253	35	56.5	79	14
					pt153	337.5	259.3	21.8	51.5	41	44.5	226	26.8	73.5	78.5	15.5
					pt154	334.8	250	21.8	46.3	36.5	39.5	265	30.3	76.3	85	14.3
					pt180	334.3	255	23.5	50.3	43	34.8	283	31.3	72	79.3	16.8
					pt185	358.8	279.5	24	56	46	41.5	295	29.3	82.3	79.3	14.3
					pt189	333.3	259.5	24	54.5	42.8	42.5	310	35.8	60.3	73.5	12
					pt191	349.3	268.5	21.8	45.3	39.5	41.8	276	30	90.5	81	15
			S2 CRAO eyes				Raw data Figs. 5 & 6
				pt	DAYS	WHOLE RETINA	INNER LAYERS	RNFL	GCL	IPL	INL	CMT	OPL	ONL	OUTER LAYERS	RPE
				pt93	609	228	146.333	12.6667	10.3333	16.6667	20.6667	260	22.6667	63.3333	82.6667	15.3333
				pt93	693	227.5	143	10	9	15.5	28.5	262	26	59.5	84.5	16
				pt90	0.5	315	229.667	30	40.6667	36	38.3333	262	29.6667	74.6667	85.3333	18.6667
				pt90	49	284.5	209.25	17.5	23	22.25	19	251	29.5	98.25	75.5	12.5
				pt90	162	260.5	190.25	21.5	21.5	23	26	246	26.75	69	70.75	11.25
				pt90	267	241.75	166.75	15.5	14	18.25	28.75	244	22	68.5	75.25	11.5
				pt90	363	238.25	161	13.5	13.25	16.75	27.75	246	22.25	67.25	77	11.75
				pt80	17	341	257	40	46	76	41	249	30	55	84	16
				pt80	38	296.5	216	18.75	24	23.5	17.5	279	28.25	104.5	80.5	14
				pt80	46	284.5	201.75	11.25	17.75	22.75	17.25	284	35.75	95.5	82.75	16
				pt80	60	271	190	14	17.75	22	18.5	273	31	86.75	81.25	15
				pt57	5	305.75	223	33	38.25	39.25	30.25	297	37.25	59.25	82.8	14.25
				pt57	33	275.5	198.75	12.75	12.75	15.75	34.5	253	42.5	80.25	77	13.25
				pt57	61	265	186	11.5	12	16.25	32	252	43.5	71.25	79	13.75
				pt57	89	252.5	174	11.5	12.75	15.25	28.5	242	36	69.75	78.5	14
				pt53	29	360	274.75		17.25	23.75	19	226	26	95	85.25	19.75
				pt53	85	219.25	139.75	12.25	10.25	13.75	8.25	228	12.75	82.25	79.5	13.25
				pt41	36	262.5	183.75	12.5	22.5	21	23.5	251	31	76	78.75	13.75
				pt191	92	276.5	203.25	23.5	20.25	20	21.5	228	29	89	73.5	13.75
				pt191	127	269.75	194.75	23.25	19.25	21.5	30.5	231	27.5	73	75	13
				pt189	10	319.667	243.333	27	49	42.6667	22.6667	279	43.6667	68.6667	76.6667	13
				pt189	38	277.5	191.5	14	21.25	19.75	23.75	266	33.75	79.25	86	12.25
				pt189	66	258.25	174.5	10	15.25	16.75	26	256	29.75	77.5	84	12.75
				pt189	122	237.25	158.25	11	15.75	17.75	22	242	28.25	64	79.25	12.5
				pt185	235	225.5	143.5	12.75	17	21.25	16.5	203	20	55.75	82	14.5
				pt184	103	238	156.75	12.75	17	18.5	15.25	224	20.25	73	81.5	13.75
				pt184	145	230.25	144.5	11.5	15	16.75	14	240	19	68.5	85.5	14
				pt184	222	218.75	134.25	10.25	13	15.75	13	230	16.25	66.25	84.25	15.75
				pt184	320	217.25	134	9.25	12.75	14	10.25	230	16.5	71.25	82.75	16.5
				pt180	16	325	244.75	31.25	47.5	32.25	23	286	41	77.5	80.75	15.75
				pt180	47	279.25	192.5	10.25	11.5	17.75	31.5	278	37.25	85.25	86	16.25
				pt180	138	252.25	165.5	13.25	14	17.5	23.5	271	30.5	67.5	86.25	15
				pt180	257	240.75	154.75	11.5	11.75	16.25	24.25	264	30.5	61.5	85.75	13.5
				pt154	24	269.75	185.25	14.5	17.75	21.25	14	260	23.75	91.5	84.25	14.75
				pt154	59	241.25	151.75	9.5	12.25	15.5	13.25	250	22.5	79.5	89.5	16.25
				pt154	104	220	135	8.5	11.3	15	15.75	233	21	64	84.75	15.5
				pt154	146	214.25	129.25	8	10.75	15	14.75	231	20	61.5	85	15.75
				pt154	244	205.5	123.25	9.25	11.75	14.75	13.25	217	17.75	57.5	82.25	16.25
				pt154	531	204.25	119.25	6	9	14	12.75	215	22	57.3	85.25	15.25
				pt154	951	199.25	113.25	6.75	9.25	14.25	13	207	18.25	52.8	85.75	16.5
				pt153	33	265.5	183.75	9	14	18.5	23	226	34.75	85.5	81.75	13.25
				pt153	82	241.25	157.75	6.25	11	19	21.5	221	29.25	71.5	83	14.25
				pt153	229	222.25	141.25	6.75	11.5	18	20.75	210	28.75	56.75	81.25	14.75
				pt151	84	243	160.5	5.5	10.75	15.5	25.25	201	36.25	68.5	82.5	13.75
				pt151	140	229.75	145.5	5.5	10.25	15.5	21.75	198	29.25	63.5	84.5	15.5
				pt150	201	230.25	150.5	11.75	11.75	16.8	15.75	224	24.75	70.25	80	15
				pt150	404	227.75	145.25	11.5	11.5	18	15.25	222	22.25	67.25	82.5	15.5
				pt149	85	174.5	97	13.75	11	16.25	9.75	132	14.25	34	77.5	12.5
				pt133	53	252.5	177.75	20.5	17.5	20.25	15.75	226	77.5	74.75	26.25	15
				pt133	74	252	167.25	20.25	20.25	20.25	16.75	232	25	67.25	84.75	15
				pt106	101	230.25	143.25	18.75	9.75	15	12.25	215	18	68.5	87	15.5
				pt106	241	205.75	123.75	11.75	9	15.5	7.25	212	9	71.5	81.75	13.75
				pt103	57	278	192.5	18.6667	14	22.25	17.5	218	27.25	68.25	85.25	18.5
				pt103	78	262.75	182.75	38.75	14.5	18.75	19.75	227	22.5	71.75	80	16.25
				pt103	113	231.5	147.75	15.25	9.5	15.75	12.25	237	20.75	74	83.5	15.25
				pt103	141	229.8	144.25	12	12.75	17.5	12.3	238	19.25	71	82.5	15.75
				pt103	176	227	145	12	14	17.25	14.5	240	21	69.25	81.75	16
				pt103	237	227.5	147	11.25	13.75	19.25	15.5	242	19.75	67.5	80.25	16.25
				pt103	330	224.5	145.5	9.5	13	15.5	15.25	244	21.5	70.75	79.25	16.25
				pt103	517	223.25	141.3	9.25	11.5	14.75	15.5	255	22.75	68	82	17.5
				S3	OPTIC Neuropathy Raw data Fig. 6F
				pt14A	GCL (um)	% decrease
				OD	20.5	-57.2917
				OD	18.25	-61.9792
				OD	20.75	-56.7708
				OS	18.75	-60.9375
				OS	18	-62.5
				OS	19.5	-59.375
				pt18
				OD	20	-58.3333
				OS	19.25	-59.8958
				pt 15
				OD	15.25	-68.2292
				OS	23.25	-51.5625
				pt19
				OD	16.25	-66.1458
				OS	17.75	-63.0208
				pt 20
				OD	21.75	-54.6875
				pt16a
				OD	18.5	-61.4583
				OD	20.5	-57.2917
				OD	18.75	-60.9375
				OS	18.25	-61.9792
				OS	19.25	-59.8958
				OS	18.5	-61.4583
				pt17
				OD	17	-64.5833
				OD	18	-62.5
				OS	18	-62.5
				OS	19.75	-58.8542
